# Supplementary material for: Stable carbon and nitrogen isotopes in kukui (Aleurites moluccanus) endocarp along rainfall and elevation gradients: Archaeological implications
Source: PLoS One. 2018 Oct 16;13(10):e0204654. doi: 10.1371/journal.pone.0204654 (PMC6191108; doi:10.1371/journal.pone.0204654)
Supplement: S1 Table — Specific location, relevant environmental details, and carbon and nitrogen total and isotopic data included. (XLSX) [file pone.0204654.s001.xlsx]

## Sheet: SI for PLoS
Latitude	Longitude	Elevation (m)	Annual Rainfall (mm)	Substrate Age Range	# of Fruit	δ13C (‰)	C (ug)	δ15N (‰)	N (ug)	Diffuse Radiation (W/m2)	Relative Humidity (%)	VPD (Pa)	Surface Temp (C)	PET/P
19.4618	-155.892	257.715	1218.35	1500-3000	7	-24.6793	2091.8	3.3	17.2243	92.4936	77.8709	601.816	23.0895	2.04832
19.4616	-155.893	255.349	1218.35	1500-3000	7	-25.2807	2218.56	-0.52	18.33	92.4936	77.8709	601.816	23.0895	2.04832
19.4617	-155.892	255.049	1218.35	1500-3000	5	-24.2287	2193.17	-0.21	17.1174	92.4936	77.8709	601.816	23.0895	2.04832
19.4614	-155.893	247.212	1218.35	1500-3000	8	-23.7094	2167.78	2.93	22.6373	92.4936	77.8709	601.816	23.0895	2.04832
19.4613	-155.893	244.044	1218.35	1500-3000	5	-24.4893	2274.15	0.36	18.4129	92.4936	77.8709	601.816	23.0895	2.04832
19.4616	-155.893	244.724	1218.35	1500-3000	4	-22.2809	1992.22	-0.36	15.0435	92.4936	77.8709	601.816	23.0895	2.04832
19.4906	-155.912	443.94	1279.74	5000-11000	9	-26.5693	2123.3	4.13	18.3316	93.4778	82.5971	435.347	21.6896	1.63059
19.4905	-155.912	442.271	1241.89	5000-11000	6	-26.7962	2171.7	3.07	14.2755	92.9837	82.1941	449.802	24.3199	1.54285
19.4907	-155.913	442.452	1241.89	5000-11000	6	-24.9454	2194.8	3.19	16.3663	92.9837	82.1941	449.802	24.3199	1.54285
19.4914	-155.912	453.742	1279.74	5000-11000	6	-27.1894	2163.13	2.55	13.8018	93.4778	82.5971	435.347	21.6896	1.63059
19.4906	-155.911	453.5	1279.74	5000-11000	6	-25.8657	2058.7	1.11	16.5289	93.4778	82.5971	435.347	21.6896	1.63059
19.4905	-155.911	452.418	1279.74	5000-11000	8	-27.0552	2011.86	0.67	13.5121	93.4778	82.5971	435.347	21.6896	1.63059
19.4909	-155.911	453.832	1279.74	5000-11000	7	-24.948	2289.49	0.85	15.9601	93.4778	82.5971	435.347	21.6896	1.63059
19.491	-155.911	455.314	1279.74	5000-11000	5	-25.9748	2043.65	1.4	16.2203	93.4778	82.5971	435.347	21.6896	1.63059
19.4899	-155.911	442.603	1252.69	5000-11000	8	-25.7429	2260.08	3.83	23.8101	93.157	82.1595	450.834	21.8555	1.37562
19.49	-155.911	443.089	1252.69	5000-11000	7	-26.7248	2118.1	5.15	20.6575	93.157	82.1595	450.834	21.8555	1.37562
19.5846	-155.956	157.212	968.851	11000-30000	10	-22.1468	1985.54	3.39	17.1764	88.4324	74.9113	715.87	23.879	2.12961
19.5847	-155.956	158.427	968.851	11000-30000	7	-21.7095	1820.23	1.95	14.6507	88.4324	74.9113	715.87	23.879	2.12961
19.5725	-155.942	345.442	1203.47	560-860	8	-24.7673	2167.85	0.23	17.9206	91.5827	80.3027	515.062	24.9016	1.32663
19.5725	-155.943	347.671	1203.47	560-860	7	-24.3671	2099.18	-0.54	13.5982	91.5827	80.3027	515.062	24.9016	1.32663
19.5754	-155.933	504.335	1368.2	560-860	6	-28.413	2229.8	1.92	17.7368	93.9355	83.0663	416.079	21.4144	1.35558
19.5754	-155.933	506.553	1409.54	560-860	5	-28.0738	2194.54	2.21	16.2894	93.9355	83.0663	416.079	21.4144	1.35558
19.5654	-155.918	672.5	1604.57	560-860	5	-28.6202	2280.48	-1.51	19.3502	96.1121	85.2831	331.006	18.8479	1.14511
19.5653	-155.918	672.5	1604.57	560-860	8	-28.1632	2247.91	-0.59	18.5912	96.1121	85.2831	331.006	18.8479	1.14511
19.5634	-155.924	583.51	1556.35	560-860	4	-26.9353	1941.09	-1.82	18.1388	95.1358	84.3287	368.628	19.46	1.32825
19.5634	-155.924	582.411	1556.35	560-860	5	-27.6755	2056.91	-1.52	20.7924	95.1358	84.3287	368.628	19.46	1.32825
19.5754	-155.953	182.883	1012.48	1500-3000	8	-21.4853	2118.5	0.75	16.5221	88.2806	75.7672	684.141	26.1685	2.37653
19.5754	-155.953	187.468	1012.48	1500-3000	10	-21.6448	2162.18	1.67	16.2556	88.2806	75.7672	684.141	26.1685	2.37653
19.6568	-155.957	467.983	1451.28	11000-30000	9	-26.7845	2184.65	2.49	17.7927	95.4563	83.0326	418.395	20.1331	1.18181
19.6664	-155.963	453.64	1441.51	1500-3000	7	-27.0069	2176.75	0.56	16.1425	95.1601	82.5546	436.525	20.3646	1.34613
19.6666	-155.964	452.415	1441.51	1500-3000	6	-25.8876	2245.01	-0.07	17.3581	95.1601	82.5546	436.525	20.3646	1.34613
19.6805	-155.97	422.057	1311.06	3000-5000	7	-25.1261	2220.38	0.1	15.8601	94.898	81.9548	460.064	20.6576	1.55577
19.6873	-155.975	387.912	1187.78	750-1500	12	-26.0345	2107.04	2.01	15.0049	94.3964	80.8383	501.456	22.409	1.55985
19.7136	-155.978	486.614	1098.9	3000-5000	11	-26.9784	2251.48	0.82	16.3866	94.8947	82.9385	429.979	21.7716	1.62846
19.7358	-155.978	567.216	967.521	1500-3000	10	-23.7424	2060.4	-1.16	14.8672	95.1179	83.9108	395.017	21.3862	2.07232
19.7445	-155.975	582.129	898.48	1500-3000	10	-26.8811	2239.68	2.49	15.5237	95.3635	84.4627	373.887	19.7826	2.1387
19.7553	-155.968	609.021	831.567	3000-5000	8	-21.2356	2448.39	3.04	15.1823	95.2076	84.6514	366.874	21.0205	2.23939
19.7624	-155.956	631.221	789.419	3000-5000	5	-25.7118	2151.56	0.84	14.477	95.4469	85.0475	351.095	20.7832	1.73368
19.7785	-155.914	589.188	601.349	3000-5000	7	-22.9731	2108.06	1.33	15.0047	94.3289	84.357	380.47	21.2604	2.60943
19.7793	-155.913	584.397	601.349	3000-5000	6	-20.7539	1895.14	0.8	15.6178	94.3289	84.357	380.47	21.2604	2.60943
19.7966	-155.864	576.287	557.474	5000-11000	8	-25.794	2047.81	2.95	14.9918	92.7374	84.2185	387.184	23.8506	2.7838
19.0594	-155.656	583	1319	5000-11000	8	-28.0463	2185	1.98	15.83	97.3008	84.3591	374.434	21.0518	2.06036
19.0624	-155.633	478	1334.2	5000-11000	7	-26.9457	2113	3.56	14.88	97.457	82.9066	427.243	21.6724	1.86875
19.0604	-155.673	612	1273.5	5000-11000	5	-29.1349	2095	2.77	15.22	96.6886	84.6822	362.691	23.373	1.7789
19.0592	-155.689	638	1192.6	5000-11000	8	-29.4865	2091	2.91	15.46	95.7439	84.9556	352.51	20.7617	1.45989
19.0809	-155.764	598	698.2	3000-5000	7	-24.268	1951	3.94	15.1	96.5368	84.5967	367.384	20.9971	2.47205
19.0978	-155.806	594	846.7	3000-5000	10	-25.7065	2226	0.68	16.85	96.2529	84.5201	369.564	21.0072	1.83849
19.1153	-155.832	555	860.9	3000-5000	7	-26.0468	2196	2.31	17.11	95.9657	83.6446	402.971	21.4412	2.10125
19.1411	-155.847	512	1015.5	3000-5000	8	-28.6348	2052	1.53	15.32	95.9366	83.2936	415.908	21.5867	1.39757
19.1687	-155.863	510	1002.5	3000-5000	7	-28.6846	2085	1.99	14.96	95.217	83.1825	419.618	20.2943	1.84425
19.1771	-155.863	538	1014.8	3000-5000	6	-28.8953	2178	3.12	15.78	95.3402	83.5177	406.916	20.1406	1.94597
19.1895	-155.864	534	1028.6	3000-5000	5	-28.8744	2138	2.44	16.44	95.3157	83.806	395.092	19.9753	1.81965
19.2024	-155.867	536	1038.5	3000-5000	5	-28.8742	2211	1.42	16.32	95.2031	83.8216	393.9	19.9467	1.90754
19.2151	-155.871	538	1050.4	3000-5000	8	-28.9874	2064	1.78	15.88	94.6696	83.6707	399.797	20.0249	1.84186
19.2542	-155.876	425	1008.5	3000-5000	4	-27.7865	2080	2.31	16.84	92.8632	82.2374	450.046	21.891	1.9216
19.2762	-155.873	393	1054.9	3000-5000	5	-26.3687	2010	2.21	14.94	92.6068	81.7172	467.389	22.0431	1.98463
19.3242	-155.868	404	1046	11000-30000	8	-27.017	2114	4.34	15.22	92.2348	81.385	478.203	20.8011	2.14712
19.4008	-155.88	295	1120	11000-30000	10	-24.4899	2016	4.87	15.88	91.8406	78.7501	574.056	22.9577	1.85963
19.4084	-155.88	291	1282.3	11000-30000	9	-23.4895	2086	5.11	18.62	92.2114	78.9576	566.426	22.8985	1.74122
19.4596	-155.879	415	1450.6	5000-11000	7	-25.2498	2200	3.61	16.35	94.9602	81.6268	468.043	20.6707	1.66122
19.4438	-155878799	352	1335.5	5000-11000	6	-24.555	2145	3.07	18.33	93.4535	82.3421	460.433	20.8543	1.5784
19.4253	-155879399	343	1402.5	3000-5000	7	-24.1585	2188	1.88	17.83	93.5438	82.483	452.452	21.2135	1.52475
19.5429	-155.928	451	1448.9	5000-11000	12	-25.6478	2114	3.53	14.34	92.8507	82.2054	446.212	21.7478	1.45245
19.57	-155.942	351	1251.3	5000-11000	9	-24.7537	2102	3.02	15.21	91.4601	80.3213	514.679	22.4325	1.46472
19.5553	-155.935	400	1349.3	3000-5000	6	-25.6453	2048	1.94	18.54	92.0078	81.3486	477.324	22.0778	1.30424
19.4084	-155879906	291	1282.3	5000-11000	6	-23.4687	2094	2.64	16.55	93.4547	81.2453	458.453	23.5437	1.26753
19.4714	-155.889	444	1411.4	5000-11000	6	-25.6532	2036	3.65	16.36	94.8619	82.4376	440.452	24.206	1.20201
19.4885	-155.908	465	1343.7	5000-11000	6	-26.315	2144	4.01	17.21	93.6554	82.5507	436.842	21.7027	1.12319
19.4931	-155.916	425	1241.9	5000-11000	8	-26.188	2184	1.48	15.21	92.6805	81.9422	458.645	21.9387	1.53683
19.5032	-155.92	434	1336.9	5000-11000	8	-25.4683	2044	2.78	15.98	92.4607	81.8609	460.935	21.9501	1.46663
19.5231	-155.92	488	1406.7	5000-11000	5	-26.3499	2052	3.85	16.42	93.7749	83.0377	417.467	21.4387	1.43507
